# Supplementary material for: Critical transition and reversion of tumorigenesis
Source: Exp Mol Med. 2023 Apr 3;55(4):692–705. doi: 10.1038/s12276-023-00969-3 (PMC10167317; doi:10.1038/s12276-023-00969-3)
Supplement: Supplementary file 2 — Supplementary Table S1 [file 12276_2023_969_MOESM2_ESM.xls]

## Sheet: DEGs
DE gene	Expression_from	Expression_to	log2 Fold change	edgeID
WFDC2	1.71286	0	-1.71286	E4_1.0_1->E5_5.0_0
SFTPB	1.70619	0	-1.70619	E4_1.0_1->E5_5.0_0
CD74	1.55238	0	-1.55238	E4_1.0_1->E5_5.0_0
EEF1D	1.50381	0.18322	-1.32059	E4_1.0_1->E5_5.0_0
SPP1	0.193333	1.46203	1.2687	E4_1.0_1->E5_5.0_0
SCGB3A2	1.25619	0.0372881	-1.2189	E4_1.0_1->E5_5.0_0
RPS24	1.8581	0.70661	-1.15149	E4_1.0_1->E5_5.0_0
CD9	1.17429	0.0369492	-1.13734	E4_1.0_1->E5_5.0_0
RPS19	2.24524	1.13458	-1.11066	E4_1.0_1->E5_5.0_0
H3F3B	1.70095	0.604237	-1.09672	E4_1.0_1->E5_5.0_0
HLA-DRA	1.08905	0	-1.08905	E4_1.0_1->E5_5.0_0
RPL3	2.20524	1.12814	-1.0771	E4_1.0_1->E5_5.0_0
CTSH	1.07571	0	-1.07571	E4_1.0_1->E5_5.0_0
RPL28	1.73048	0.697458	-1.03302	E4_1.0_1->E5_5.0_0
NPC2	1.29571	0.268305	-1.02741	E4_1.0_1->E5_5.0_0
IGFBP7	1.02667	0	-1.02667	E4_1.0_1->E5_5.0_0
MT-ATP6	1.90571	0.88322	-1.02249	E4_1.0_1->E5_5.0_0
CYB5A	1.19476	0.178814	-1.01595	E4_1.0_1->E5_5.0_0
RPS9	1.82048	0.811017	-1.00946	E4_1.0_1->E5_5.0_0
RPL18	1.73905	0.734576	-1.00447	E4_1.0_1->E5_5.0_0

## Sheet: TF
TF	p-value	TF log2 fold change	Mean target log2 fold change	Mean DE target log2 fold change	edgeID
FOSB	0.0785	-0.423	-0.064	-1.097	E4_1.0_1->E5_5.0_0
