# Supplementary material for: Critical transition and reversion of tumorigenesis
Source: Exp Mol Med. 2023 Apr 3;55(4):692–705. doi: 10.1038/s12276-023-00969-3 (PMC10167317; doi:10.1038/s12276-023-00969-3)
Supplement: Supplementary file 3 — Supplementary Table S2 [file 12276_2023_969_MOESM3_ESM.xls]

## Sheet: parameters_for_TS_model
parameter	value
G_1	36.437
G_2	94.764
G_3	58.436
G_4	73.576
G_5	52.016
G_6	31.963
G_7	7.6353
G_8	39.92
K_1	4.0293
K_2	0.73339
K_3	0.63639
K_4	0.01638
K_5	0.32857
K_6	0.32384
K_7	0.35657
K_8	0.53837
TH_21	3.7388
TH_12	29.777
TH_32	6.0194
TH_72	67.22
TH_23	2.5773
TH_34	9.6368
TH_35	4.79
TH_56	78.959
TH_67	43.133
TH_18	4.0907
TH_28	8.1658
TH_48	59.781
N_21	2
N_12	5
N_32	3
N_72	4
N_23	5
N_34	2
N_35	5
N_56	2
N_67	1
N_18	4
N_28	2
N_48	1
FC_21	50.764
FC_12	48.834
FC_32	92.651
FC_72	36.102
FC_23	38.165
FC_34	11.695
FC_35	76.83
FC_56	58.55
FC_67	78.563
FC_18	85.693
FC_28	93.561
FC_48	92.464
